# Supplementary material for: Raman Microspectroscopy Identifies Biochemical Activation Fingerprints in THP-1- and PBMC-Derived Macrophages
Source: Biomedicines. 2022 Apr 25;10(5):989. doi: 10.3390/biomedicines10050989 (PMC9139061; doi:10.3390/biomedicines10050989)
Supplement: Supplementary file 1 [file biomedicines-10-00989-s001.zip]

Archive with 1 entries (1 files):
- biomedicines-1654978-supplementary.pdf
